# Supplementary material for: Cohort Profile: Post-Hospitalisation COVID-19 (PHOSP-COVID) study
Source: Int J Epidemiol. 2023 Dec 18;53(1):dyad165. doi: 10.1093/ije/dyad165 (PMC10859139; doi:10.1093/ije/dyad165)
Supplement: dyad165_Supplementary_Data [file dyad165_supplementary_data.zip]

Archive with 2 entries (2 files):
- ije-2023-05-0521-File006.docx
- ije-2023-05-0521-File007.xlsx
